# Supplementary material for: Revealing the effects of various immune cells in anorexia nervosa: Evidence from Mendelian randomization
Source: Medicine (Baltimore). 2025 Mar 21;104(12):e41817. doi: 10.1097/MD.0000000000041817 (PMC11936630; doi:10.1097/MD.0000000000041817)
Supplement: SUPPLEMENTARY MATERIAL [file medi-104-e41817-s001.xlsx]

## Sheet: Supplementary Table 1
Supplementary Table S1 Information of identified SNPs in exposure (CD8dim NKT AC) and outcomes (AN).
	Exposure (CD8dim NKT AC)						Outcome (AN)
SNP	EA	OA	β	SE	p value		Samplesize	β	SE	p value
rs115536607	T	C	0.3487	0.05419	1.4e-10		14477	0.0728972	0.0714	0.3077
rs117147408	G	A	0.6679	0.0755	1.38e-18		14477	0.100804	0.1168	0.3882
rs77738700	A	G	-0.3231	0.03929	2.69e-16		14477	-0.114199	0.095	0.2291
rs79251210	A	G	0.5556	0.0646	1.16e-17		14477	0.130897	0.0789	0.0973397
rs9488834	A	G	0.3428	0.05826	4.4e-09		14477	0.0477039	0.1089	0.6612
rs9916257	T	G	0.1472	0.02455	2.2e-09		14477	0.0227981	0.0296	0.4411
SNP, single nucleotide polymorphism; EA, effect allele; OA, other allele; SE, standard errors; AN, anorexia nervosa.

## Sheet: Supplementary Table 2
Supplementary Table S2 Information of identified SNPs in exposure (CD8dim NKT %T cell) and outcomes (AN).
	Exposure (CD8dim NKT %T cell)						Outcome (AN)
SNP	EA	OA	β	SE	p value		Samplesize	β	SE	p value
rs115536607	T	C	0.3978	0.05455	3.73e-13		14477	0.0728972	0.0714	0.3077
rs117147408	G	A	0.7354	0.07599	6.79e-22		14477	0.100804	0.1168	0.3882
rs77738700	A	G	-0.3265	0.03954	2.06e-16		14477	-0.114199	0.095	0.2291
rs79251210	A	G	0.5985	0.06505	5.81e-20		14477	0.130897	0.0789	0.0973397
rs9488834	A	G	0.352	0.05867	2.17e-09		14477	0.0477039	0.1089	0.6612
SNP, single nucleotide polymorphism; EA, effect allele; OA, other allele; SE, standard errors; AN, anorexia nervosa.

## Sheet: Supplementary Table 3
Supplementary Table S3 Information of identified SNPs in exposure (CD8dim NKT %lymphocyte) and outcomes (AN).
	Exposure (CD8dim NKT %lymphocyte)						Outcome (AN)
SNP	EA	OA	β	SE	p value		Samplesize	β	SE	p value
rs115536607	T	C	0.3865	0.05433	1.35e-12		14477	0.0728972	0.0714	0.3077
rs117147408	G	A	0.7078	0.07572	1.51e-20		14477	0.100804	0.1168	0.3882
rs77738700	A	G	-0.3205	0.03937	5.38e-16		14477	-0.114199	0.095	0.2291
rs79251210	A	G	0.5857	0.06479	2.47e-19		14477	0.130897	0.0789	0.0973397
rs9488834	A	G	0.3457	0.05842	3.57e-09		14477	0.0477039	0.1089	0.6612
rs9916257	T	G	0.1437	0.02463	5.79e-09		14477	0.0227981	0.0296	0.4411
SNP, single nucleotide polymorphism; EA, effect allele; OA, other allele; SE, standard errors; AN, anorexia nervosa.

## Sheet: Supplementary Table 4
Supplementary Table S4 Information of identified SNPs in exposure (CD28+ CD45RA+ CD8br %T cell) and outcomes (AN).
	Exposure (CD28+ CD45RA+ CD8br %T cell)						Outcome (AN)
SNP	EA	OA	β	SE	p value		Case	β	SE	p value
rs111283043	C	A	4.463	0.7922	1.9e-08		14477	-0.0267004	0.3206	0.9337
rs112258643	T	C	3.436	0.6021	1.25e-08		14477	0.187599	0.1251	0.1338
rs112571466	G	A	3.787	0.6773	2.44e-08		14477	0.0641972	0.1554	0.6797
rs113447229	C	T	4.765	0.8459	1.92e-08		14477	0.145003	0.1184	0.2208
rs115218435	G	T	4.272	0.7543	1.6e-08		14477	0.300997	0.1366	0.02751
rs117475733	T	C	1.818	0.2979	1.17e-09		14477	0.105098	0.1029	0.3071
rs117927481	A	G	3.783	0.6683	1.63e-08		14477	0.1989	0.1411	0.1588
rs137858581	C	T	3.974	0.7251	4.54e-08		14477	0.148198	0.1545	0.3374
rs142208889	T	C	3.814	0.6612	8.68e-09		14477	-0.00140098	0.1333	0.9914
rs142530179	G	A	3.783	0.6683	1.62e-08		14477	-0.111702	0.1579	0.4793
rs145827119	T	C	4.893	0.8386	5.91e-09		14477	-0.155497	0.1696	0.3593
rs146985291	G	A	6.493	1.126	8.69e-09		14477	0.0538017	0.16	0.7364
rs149023182	G	A	4.52	0.7897	1.13e-08		14477	0.0413951	0.1668	0.8041
rs149926070	A	G	3.533	0.6368	3.12e-08		14477	0.244803	0.1625	0.1318
rs182236332	G	A	4.848	0.8097	2.34e-09		14477	0.280203	0.1705	0.1002
rs184082746	C	T	4.025	0.6399	3.59e-10		14477	-0.211201	0.1529	0.1671
rs58471414	G	T	3.833	0.6771	1.63e-08		14477	-0.0120965	0.162	0.9404
rs76604940	C	A	3.867	0.6826	1.59e-08		14477	-0.129799	0.1166	0.2659
rs80194890	G	T	4.68	0.8111	8.65e-09		14477	0.290005	0.1443	0.0444201
SNP, single nucleotide polymorphism; EA, effect allele; OA, other allele; SE, standard errors; AN, anorexia nervosa.

## Sheet: Supplementary Table 5
Supplementary Table S5 Information of identified SNPs in exposure (NKT %lymphocyte) and outcomes (AN).
	Exposure (NKT %lymphocyte)						Outcome (AN)
SNP	EA	OA	β	SE	p value		Case	β	SE	p value
rs115536607	T	C	0.3109	0.05547	2.25e-08		14477	0.0728972	0.0714	0.3077
rs117147408	G	A	0.5685	0.07776	3.23e-13		14477	0.100804	0.1168	0.3882
rs7218011	G	A	-0.1866	0.03387	3.82e-08		14477	-0.0103958	0.0375	0.7808
rs77738700	A	G	-0.4214	0.03983	8.64e-26		14477	-0.114199	0.095	0.2291
rs79251210	A	G	0.4014	0.06656	1.79e-09		14477	0.130897	0.0789	0.0973397
rs9488834	A	G	0.3581	0.05971	2.21e-09		14477	0.0477039	0.1089	0.6612
rs9912354	T	C	0.1443	0.02505	9.1e-09		14477	0.0102968	0.0298	0.7304
SNP, single nucleotide polymorphism; EA, effect allele; OA, other allele; SE, standard errors; AN, anorexia nervosa.

## Sheet: Supplementary Table 6
Supplementary Table S6 Information of identified SNPs in exposure (CD16-CD56 on NKT) and outcomes (AN).
	Exposure (CD16-CD56 on NKT)						Outcome (AN)
SNP	EA	OA	β	SE	p value		Case	β	SE	p value
rs117147408	G	A	0.6523	0.08226	3.03e-15		14477	0.100804	0.1168	0.3882
rs77738700	A	G	-0.7478	0.04098	9.39e-71		14477	-0.114199	0.095	0.2291
rs79251210	A	G	0.4508	0.07013	1.49e-10		14477	0.130897	0.0789	0.0973397
rs9488834	A	G	0.4911	0.06437	3.12e-14		14477	0.0477039	0.1089	0.6612
SNP, single nucleotide polymorphism; EA, effect allele; OA, other allele; SE, standard errors; AN, anorexia nervosa.

## Sheet: Supplementary Table 7
Supplementary Table S7 Information of identified SNPs in exposure (DN (CD4-CD8-) NKT %T cell) and outcomes (AN).
	Exposure (DN (CD4-CD8-) NKT %T cell)						Outcome (AN)
SNP	EA	OA	β	SE	p value		Case	β	SE	p value
rs115536607	T	C	0.3694	0.05436	1.25e-11		14477	0.0728972	0.0714	0.3077
rs117147408	G	A	0.7037	0.07581	2.75e-20		14477	0.100804	0.1168	0.3882
rs7569868	T	C	0.2272	0.03147	6.35e-13		14477	0.0452984	0.0337	0.178
rs77738700	A	G	-0.3832	0.0392	2.68e-22		14477	-0.114199	0.095	0.2291
rs79251210	A	G	0.564	0.06488	5.29e-18		14477	0.130897	0.0789	0.0973397
rs9488834	A	G	0.3806	0.05843	8.38e-11		14477	0.0477039	0.1089	0.6612
SNP, single nucleotide polymorphism; EA, effect allele; OA, other allele; SE, standard errors; AN, anorexia nervosa.

## Sheet: Supplementary Table 8
Supplementary Table S8 Information of identified SNPs in exposure (NKT %T cell) and outcomes (AN).
	Exposure (NKT %T cell)						Outcome (AN)
SNP	EA	OA	β	SE	p value		Case	β	SE	p value
rs115536607	T	C	0.3253	0.05512	3.91e-09		14477	0.0728972	0.0714	0.3077
rs117147408	G	A	0.6063	0.07722	5.37e-15		14477	0.100804	0.1168	0.3882
rs77738700	A	G	-0.435	0.03955	1.04e-27		14477	-0.114199	0.095	0.2291
rs79251210	A	G	0.4184	0.06614	2.83e-10		14477	0.130897	0.0789	0.0973397
rs9488834	A	G	0.3723	0.05934	3.91e-10		14477	0.0477039	0.1089	0.6612
SNP, single nucleotide polymorphism; EA, effect allele; OA, other allele; SE, standard errors; AN, anorexia nervosa.

## Sheet: Supplementary Table 9
Supplementary Table S9 Information of identified SNPs in exposure (DN (CD4-CD8-) NKT %lymphocyte) and outcomes (AN).
	Exposure (DN (CD4-CD8-) NKT %lymphocyte)						Outcome (AN)
SNP	EA	OA	β	SE	p value		Case	β	SE	p value
rs115536607	T	C	0.3576	0.05416	4.64e-11		14477	0.0728972	0.0714	0.3077
rs117147408	G	A	0.675	0.07557	6.5e-19		14477	0.100804	0.1168	0.3882
rs7569868	T	C	0.2197	0.03135	2.88e-12		14477	0.0452984	0.0337	0.178
rs77738700	A	G	-0.3774	0.03905	7.85e-22		14477	-0.114199	0.095	0.2291
rs79251210	A	G	0.5505	0.06465	2.39e-17		14477	0.130897	0.0789	0.0973397
rs9488834	A	G	0.3698	0.05821	2.39e-10		14477	0.0477039	0.1089	0.6612
rs9916629	C	T	0.1378	0.02431	1.54e-08		14477	0.0331019	0.0308	0.2819
SNP, single nucleotide polymorphism; EA, effect allele; OA, other allele; SE, standard errors; AN, anorexia nervosa.
