# Supplementary material for: Revealing the effects of various immune cells in anorexia nervosa: Evidence from Mendelian randomization
Source: Medicine (Baltimore). 2025 Mar 21;104(12):e41817. doi: 10.1097/MD.0000000000041817 (PMC11936630; doi:10.1097/MD.0000000000041817)
Supplement: SUPPLEMENTARY MATERIAL [file medi-104-e41817-s002.xlsx]

## Sheet: Supplementary Table S10
Supplementary Table S10 The results of MR-Egger intercept analysis.
Exposure	Outcome	Egger_intercept	SE	p value
CD8dim NKT AC	AN	-0.00740404	0.0447356	0.876573
CD8dim NKT %T cell	AN	0.0440459	0.139921	0.773544
CD8dim NKT %lymphocyte	AN	-0.00373713	0.0428207	0.934648
CD28+ CD45RA+ CD8br %T cell	AN	0.0814487	0.151937	0.598855
NKT %lymphocyte	AN	-0.0413883	0.0452854	0.402667
CD16-CD56 on NKT	AN	0.101641	0.22369	0.694102
DN (CD4-CD8-) NKT %T cell	AN	0.00430621	0.0654829	0.950724
NKT %T cell	AN	0.0302773	0.197912	0.888122
DN (CD4-CD8-) NKT %lymphocyte	AN	0.00585907	0.0404877	0.89059
SE, standard errors; AN, anorexia nervosa.
