# Supplementary material for: Revealing the effects of various immune cells in anorexia nervosa: Evidence from Mendelian randomization
Source: Medicine (Baltimore). 2025 Mar 21;104(12):e41817. doi: 10.1097/MD.0000000000041817 (PMC11936630; doi:10.1097/MD.0000000000041817)
Supplement: SUPPLEMENTARY MATERIAL [file medi-104-e41817-s003.xlsx]

## Sheet: Supplementary Table S11
Supplementary Table S11 The results of Cochran's Q analysis.
Exposure	Outcome	Method	Q	Q_df	Q_p val
CD8dim NKT AC	AN	MR Egger	0.474302	4	0.975954
CD8dim NKT AC	AN	Inverse variance weighted	0.501694	5	0.992061
CD8dim NKT %T cell	AN	MR Egger	0.390388	3	0.942221
CD8dim NKT %T cell	AN	Inverse variance weighted	0.489482	4	0.974517
CD8dim NKT %lymphocyte	AN	MR Egger	0.499782	4	0.973522
CD8dim NKT %lymphocyte	AN	Inverse variance weighted	0.507399	5	0.99185
CD28+ CD45RA+ CD8br %T cell	AN	MR Egger	20.309	17	0.25873
CD28+ CD45RA+ CD8br %T cell	AN	Inverse variance weighted	20.6523	18	0.297316
NKT %lymphocyte	AN	MR Egger	0.618315	5	0.987149
NKT %lymphocyte	AN	Inverse variance weighted	1.45361	6	0.962516
CD16-CD56 on NKT	AN	MR Egger	0.394963	2	0.820795
CD16-CD56 on NKT	AN	Inverse variance weighted	0.60143	3	0.896105
DN (CD4-CD8-) NKT %T cell	AN	MR Egger	0.389655	4	0.983315
DN (CD4-CD8-) NKT %T cell	AN	Inverse variance weighted	0.393979	5	0.995494
NKT %T cell	AN	MR Egger	0.423285	3	0.935392
NKT %T cell	AN	Inverse variance weighted	0.446689	4	0.978479
DN (CD4-CD8-) NKT %lymphocyte	AN	MR Egger	0.370227	5	0.99611
DN (CD4-CD8-) NKT %lymphocyte	AN	Inverse variance weighted	0.391168	6	0.998922
AN, anorexia nervosa.
